# Supplementary material for: Phenolic Metabolism Explains Bitterness and Pungency of Extra Virgin Olive Oils
Source: Foods. 2025 May 3;14(9):1620. doi: 10.3390/foods14091620 (PMC12071655; doi:10.3390/foods14091620)
Supplement: Supplementary file 1 [file foods-14-01620-s001.zip]

Archive with 1 entries (1 files):
- foods-3597981-supplementary.pdf
